# Supplementary material for: Modeling Hepatocellular Carcinoma Cells Dynamics by Serological and Imaging Biomarkers to Explain the Different Responses to Sorafenib and Regorafenib
Source: Cancers (Basel). 2021 Apr 25;13(9):2064. doi: 10.3390/cancers13092064 (PMC8123288; doi:10.3390/cancers13092064)
Supplement: Supplementary file 1 [file cancers-13-02064-s001.zip]

Archive with 1 entries (1 files):
- cancers-1189953-supplementary.pdf
